# Supplementary material for: Stress entropic load: New stress measurement method?
Source: PLoS One. 2018 Oct 18;13(10):e0205812. doi: 10.1371/journal.pone.0205812 (PMC6193677; doi:10.1371/journal.pone.0205812)
Supplement: S1 Table — (XLSX) [file pone.0205812.s001.xlsx]

## Sheet: List1
WinSCAT results
Table mean±sd																				Tests
subj. no	CDDRT		CDDA		CPTRT		CPTA		CPTL		MTSRT		MTSA		MTHRT		MTHA			CDDRT	Symbol Memory Response Time (ms)
	learning	stressful	learning	stressful	learning	stressful	learning	stressful	learning	stressful	learning	stressful	learning	stressful	learning	stressful	learning	stressful		CDDA	Symbol Memory Accuracy (%)
1	1652±787	1916±409	75±12	92±6	543±31	570±32	84±3	78±8	13±4	20±11	1226±166	1384±264	88±10	96±4	1793±292	2444±416	81±10	86±9		CPTRT	Repeating Numbers Response Time (ms)
2	923±50	994±114	75±18	74±6	490±19	485±25	94±2	88±4	3±1	8±3	2359±721	1456±327	60±29	93±4	1566±463	1652±208	73±10	94±7		CPTA	Repeating Numbers Accuracy (%)
3	967±111	970±107	76±8	65±17	628±25	573±31	84±5	84±4	17±4	17±6	1893±292	1678±238	89±5	91±8	2058±170	2226±183	93±6	96±4		CPTL	Repeating Numbers Time Misses (counts)
4	1010±157	1030±110	96±5	94±5	601±69	453±15	98±2	98±1	2±2	2±1	1339±56	1138±158	99±3	100±0	1676±84	1664±183	92±18	98±4		MTSRT	Pattern Memory Response Time (ms)
5	1727±819	1651±285	80±19	77±12	728±46	656±31	45±2	45±1	87±4	86±2	1462±165	1599±154	94±5	97±6	2300±306	2359±293	94±6	95±4		MTSA	Pattern Memory Accuracy (%)
6	1348±247	1296±144	84±12	78±12	613±18	630±19	87±3	80±6	12±4	24±7	1887±311	2122±261	94±6	99±3	2199±171	2538±254	85±8	92±5		MTHRT	Mathematical Processing Response Time (ms)
7	1783±348	1658±567	76±9	73±21	437±47	422±17	94±2	93±2	4±4	3±1	1327±183	1342±71	100±0	98±4	2148±225	2050±198	98±3	97±3		MTHA	Mathematical Processing Accuracy (%)
8	1229±122	1320±328	82±18	69±10	517±37	565±84	48±1	56±18	81±2	61±35	1364±95	1401±299	98±4	93±7	1898±110	1851±400	94±6	91±7
9	1081±166	861±173	67±10	67±13	487±22	468±13	87±2	89±4	6±3	4±4	1518±287	1430±364	91±5	93±6	1352±101	1243±82	90±10	80±35
10	1388±160	1544±296	91±7	73±16	630±39	606±40	74±17	79±4	33±16	26±9	1986±636	1723±187	98±5	97±6	1816±153	1974±200	66±43	96±4
Table of means
subj. no	CDDRT		CDDA		CPTRT		CPTA		CPTL		MTSRT		MTSA		MTHRT		MTHA
	learning	stressful	learning	stressful	learning	stressful	learning	stressful	learning	stressful	learning	stressful	learning	stressful	learning	stressful	learning	stressful
1	1651.67	1916	75	91.5	543.167	570.5	83.6667	78	12.6667	20	1226.17	1383.67	87.8333	96.5	1793.17	2444.33	80.8333	85.8333
2	922.667	993.833	74.8333	74	490	485.167	93.5	88.3333	2.66667	7.66667	2358.67	1456.5	59.8333	93.1667	1565.5	1651.5	73.3333	94.1667
3	966.833	970	75.8333	64.6667	628.167	572.833	84.3333	83.5	17.1667	17.3333	1892.67	1677.67	88.8333	91.1667	2057.83	2225.83	93.3333	95.8333
4	1010.5	1030.33	96.1667	93.5	601.167	453.167	97.8333	98.5	2.5	1.66667	1338.83	1137.5	98.8333	100	1675.67	1664	91.6667	97.5
5	1726.67	1650.67	80.5	76.8333	727.667	656	45.3333	44.6667	87	86.5	1461.67	1598.67	94.3333	96.6667	2300.17	2359.33	94	95
6	1348	1295.83	84.3333	77.6667	613.167	629.667	87	79.8333	11.6667	23.6667	1886.83	2122.17	94.5	98.8333	2198.67	2537.83	85	91.6667
7	1783	1658	76	73.3333	437.167	422.333	94.1667	93	4	2.83333	1327	1341.5	100	97.6667	2147.67	2050.33	97.5	96.6667
8	1229.17	1320.33	82.3333	68.6667	516.833	565.167	48.1667	56.1667	80.6667	60.6667	1364.5	1401.17	97.6667	93.1667	1898.33	1850.67	94.1667	90.8333
9	1081.33	861	66.6667	66.6667	487	468.333	87.1667	89	6.33333	3.66667	1518.33	1429.83	90.8333	93.3333	1351.67	1243	90	79.8333
10	1387.5	1543.67	91.3333	73.1667	630.333	605.667	73.5	79	32.6667	25.8333	1985.83	1723.33	97.8333	96.6667	1816	1974.5	65.6667	95.8333
mean±sd	1311±323	1324±358	80±9	76±10	567±88	543±80	79±19	79±17	26±32	25±28	1636±372	1527±270	91±12	96±3	1880±301	2000±408	87±10	92±6
p-value*	0.773379		0.183518		0.201284		0.766145		0.790114		0.319248		0.201612		0.137076		0.154317
* paired t-test
effect of phase variable (learning vs stressful) in mixed linear effect models (b) or generalized estimating equations regression binomial models (OR)
	model	type of coefficient	unit	coefficient	lower bound of 95% CI	upper bound of 95% CI	p-value	word intepretations						concrete interpretation
CDDRT	LME	b	ms	-20.3696	-89.0607	48.3215	0.562312	no significant difference between learning and stressful phase						-
CDDA	LME	b	%	-4.10251	-10.2285	2.02348	0.192112	no significant difference between learning and stressful phase						-
CPTRT	LME	b	ms	-29.2886	-54.776	-3.80118	0.0263273	significant difference between learning and stressful phase						time for completing the CPT task is on average for 29 ms (95% CI: 4 ; 55, p=0,026) lower in stressful phase compared to learning phase
CPTA	GEE	OR	-	0.924647	0.788737	1.08398	0.336274	no significant difference between learning and stressful phase						-
CPTL	LME	b	counts	-1.16944	-5.84938	3.51049	0.625294	no significant difference between learning and stressful phase						-
MTSRT	LME	b	ms	-127.183	-299.983	45.6177	0.152041	no significant difference between learning and stressful phase						-
MTSA	GEE	OR	-	1.39683	0.72919	2.67574	0.313602	no significant difference between learning and stressful phase						-
MTHRT	LME	b	ms	119.667	26.2953	213.038	0.0134864	significant difference between learning and stressful phase						time for completing the MTH task is on average for 120 ms (95% CI: 26 ; 213, p=0,013) higher in stressful phase compared to learning phase
MTHA	GEE	OR	-	1.71964	0.986401	2.99793	0.0559174	border significant difference between learning and stressful phase						accuracy higher or equal to 95 % in the task MTH has on average for 72 % (95% CI: 99 ; 300, p=0,056) higher chance in stressful phase compared to learning phase
Table of standard deviations
subj. no	CDDRT		CDDA		CPTRT		CPTA		CPTL		MTSRT		MTSA		MTHRT		MTHA
	learning	stressful	learning	stressful	learning	stressful	learning	stressful	learning	stressful	learning	stressful	learning	stressful	learning	stressful	learning	stressful
1	787.326	408.966	12.3126	5.82237	30.909	32.1916	3.20416	7.50999	3.77712	10.9362	166.131	264.105	9.80646	3.83406	291.795	416.496	9.70395	8.61201
2	49.7661	113.616	17.6682	5.62139	18.942	25.0153	2.16795	4.08248	0.816497	3.32666	720.99	327.338	29.2124	4.11906	462.782	208.381	10.328	6.6458
3	110.717	107.016	8.32867	16.561	25.3094	31.051	4.80278	3.72827	4.40076	6.37704	292.461	238.039	5.23132	7.9854	170.203	183.252	6.0553	3.76386
4	157.354	109.865	4.57894	5.39444	69.3121	15.2632	1.60208	0.83666	2.42899	1.36626	55.8083	158.385	2.85774	0	84.3722	182.999	18.0739	4.1833
5	818.631	284.56	18.8441	11.6862	45.9812	30.6529	2.33809	1.36626	3.63318	1.64317	165.347	154.332	4.96655	5.50151	305.773	293.315	6	4.47214
6	246.991	144.332	12.1765	11.961	18.4869	19.0543	2.75681	5.74166	3.77712	7.39369	311.065	260.74	6.41093	2.85774	171.477	253.946	7.74597	5.16398
7	348.175	567.214	9.18695	21.0491	46.8931	17.3973	2.48328	1.54919	3.79473	0.983192	182.619	71.4248	0	3.61478	225.307	198.191	2.73861	2.58199
8	121.745	327.833	18.3811	10.1719	37.2742	84.3052	1.16905	17.5205	1.50555	35.3987	94.5828	298.619	3.61478	7.30525	109.632	400.088	5.84523	7.3598
9	165.764	173.321	9.95322	12.8478	21.9089	13.0179	2.13698	4.28952	2.58199	3.82971	287.355	363.74	5.30723	5.81951	100.53	82.0951	10.4881	34.9022
10	160.111	296.052	6.86052	16.0177	38.9136	39.8832	17.1668	4.38178	15.7311	8.61201	636.015	186.804	5.30723	5.50151	152.701	200.166	43.2974	3.76386
mean±sd	297±279	253±153	12±5	12±5	35±16	31±21	4±5	5±5	4±4	8±10	291±221	232±89	7±8	5±2	207±117	242±103	12±12	8±10
p-value*	0.587563		0.965416		0.591488		0.631971		0.322182		0.404348		0.356371		0.452329		0.455641
