# Supplementary material for: Stress entropic load: New stress measurement method?
Source: PLoS One. 2018 Oct 18;13(10):e0205812. doi: 10.1371/journal.pone.0205812 (PMC6193677; doi:10.1371/journal.pone.0205812)
Supplement: S2 Table — (XLSX) [file pone.0205812.s002.xlsx]

## Sheet: List1
WinSCAT group
			RMR subphase						stressful subphase			RMR subphase
subject no.	eff. area [m2]	RMR established at [min]	core temp. [°C]	skin temp. [°C]	body temp. [°C]	Ṁ(O2) [l×min-1]	Ṁ(CO2) [l×min-1]	M [W]	Ṁ(O2) [l×min-1]	Ṁ(CO2) [l×min-1]	M [W]	air temp. [°C]	rel. humidity	atm. Pressure [Pa]
1	0.93	40+	36.54	33.50	35.48	0.25	0.21	85.02	0.38	0.33	128.34	25.02	0.59	98200
2	0.82	40+	36.29	33.32	35.25	0.21	0.15	68.54	0.28	0.24	94.08	25.03	0.47	96600
3	0.90	40+	36.71	33.51	35.59	0.27	0.21	90.46	0.32	0.27	108.76	25.24	0.56	98000
4	0.91	2018-01-11	36.95	33.60	35.78	0.28	0.23	92.96	0.35	0.28	117.78	25.98	0.48	98900
5	0.94	2018-03-19	36.46	32.25	34.99	0.30	0.26	102.55	0.34	0.29	114.06	22.98	0.51	99600
6	0.86	40+	36.09	31.82	34.60	0.29	0.24	96.62	0.36	0.30	119.53	19.79	0.51	98700
7	0.79	2018-05-09	35.47	32.96	34.59	0.24	0.19	80.46	0.36	0.30	121.02	18.01	0.43	98400
8	0.82	40+	36.80	33.17	35.53	0.25	0.20	82.89	0.29	0.24	96.42	19.82	0.38	99300
9	0.95	2018-06-10	36.42	33.78	35.50	0.28	0.24	96.46	0.35	0.30	118.13	20.12	0.34	99000
10	0.88	40+	36.23	32.55	34.94	0.31	0.28	105.71	0.31	0.28	106.78	19.90	0.33	99400
mean±sd	0.88 ± 0.06	-	36.40 ± 0.42	33.05 ± 0.64	35.22 ± 0.42	0.27 ± 0.03	0.22 ± 0.04	90.2 ± 11.2	0.33 ± 0.03	0.28 ± 0.03	112.5 ± 11.0	22.19 ± 2.96	0.46 ± 0.09	98610 ± 879
Control group
			RMR subphase						stressful subphase			RMR subphase
subject no.	eff. area [m2]	RMR established at [min]	core temp. [°C]	skin temp. [°C]	body temp. [°C]	Ṁ(O2) [l×min-1]	Ṁ(CO2) [l×min-1]	M [W]	Ṁ(O2) [l×min-1]	Ṁ(CO2) [l×min-1]	M [W]	air temp. [°C]	rel. humidity	atm. Pressure [Pa]
11	0.87	40+	36.48	33.79	35.54	0.26	0.20	84.85	0.26	0.22	88.33	25.90	0.46	98100
12	0.81	40+	37.51	35.16	36.69	0.26	0.22	86.95	0.28	0.23	94.80	29.82	0.40	98600
mean±sd	0.84 +- 0.04	-	37.00 +- 0.73	34.47 +- 0.97	36.12 +- 0.81	0.26 +- 0.00	0.21 +- 0.02	85.9 +- 1.5	0.27 +- 0.01	0.23 +- 0.01	91.56 +- 4.57	27.86 +- 2.78	0.43 +- 0.04	98350 +-354
