# Supplementary material for: Stress entropic load: New stress measurement method?
Source: PLoS One. 2018 Oct 18;13(10):e0205812. doi: 10.1371/journal.pone.0205812 (PMC6193677; doi:10.1371/journal.pone.0205812)
Supplement: S3 Table — (XLSX) [file pone.0205812.s003.xlsx]

## Sheet: List1
Relation between SEL changes and WinSCAT results
The association between SEL changes (measured by average change in a given time interval for each battery of tests) and individual result test scores was quantified using linear mixed effects models with SEL change as independent variable and time (order of test battery) and individual test as dependent variables. Subjects were treated as random effects.
test	unit	b estimate (×10-6)	95% CI for b estimate (×10-6)	p-value
CDDRT	ms	0.68	(-6 ; 8)	0.850
CDDA	%	-86.938	(-271 ; 97)	0.360
CPTRT	ms	6.285	(-45 ; 58)	0.812
CPTA	%	-896.081	(-5608 ; 3816)	0.710
CPTL	counts	-27.826	(-232 ; 177)	0.790
MTSRT	ms	2.415	(-5 ; 9)	0.501
MTSA	%	194.989	(-79 ; 469)	0.167
MTHRT	ms	3.786	(-6 ; 13)	0.433
MTHA	%	35.591	(-92 ; 163)	0.589
b estimate measures the average contribution of a given test to the SEL change when the value of a test result changes per unit
Result:
We found no statistically significant relation between SEL change and outputs of the tests.
